# Supplementary material for: Organic-Inorganic Co-Modified PVDF Membrane for High-Flux Oil/Water Separation and Simultaneous Multi-Pollutant Removal
Source: Molecules. 2026 Apr 21;31(8):1372. doi: 10.3390/molecules31081372 (PMC13119194; doi:10.3390/molecules31081372)
Supplement: Supplementary file 1 [file molecules-31-01372-s001.zip]

Archive with 1 entries (1 files):
- molecules-4216203-supplementary.pdf
